# Supplementary material for: RenSeq-derived SNPs used in mapping resistance to Phytophthora sojae and three Pythium spp. in multiple soybean RIL populations
Source: Mol Breed. 2026 Jun 13;46(6):64. doi: 10.1007/s11032-026-01686-1 (PMC13264645; doi:10.1007/s11032-026-01686-1)
Supplement: Supplementary file 1 — Supplementary Material 1 [file 11032_2026_1686_MOESM1_ESM.xlsx]

## Sheet: Supplementary Table 1
Supplementary Table S1: Primer sequence for chromosomes 3, 6, 7, 8, 13, 14 and 18. Those in bold are RenSeq-derived KASP (19 SNPs) and the others are conventional KASP (20 SNPs) primers. Those primers marked with an "*" are from genesTable 2 of Hodge et al. (2025).
Primer ID	Sequence	SNP 50K ID+	SNP 50K ID Converted to KASP ID+	SNP50K db SNP ID+
*3G038800_9619_1	GAA GGT GAC CAA GTT CAT GCT GCC CCT GAA ACC AAA AGA TAT TC
3G038800_9619_2	GAA GGT CGG AGT CAA CGG ATT CTG CCC CTG AAA CCA AAA GAT ATT T
3G038800_9619com	CTC AGA GAT CTT GAA ATC ATA AAC TGT GAA
*3G043000_8029_1	GAA GGT GAC CAA GTT CAT GCT CCC TCC CTT ACG TCT CTG T
3G043000_8029_2	GAA GGT CGG AGT CAA CGG ATT CTC CCT CCC TTA CGT CTC TGA
3G043000_8029com	GTC CAA CAT CTC CAG ATT TGA CAA CTT AT
*3G043000_1509_1	GAA GGT GAC CAA GTT CAT GCT CAT CTC TTA AGC AGC TCT ATA TTT CAA G
3G043000_1509_2	GAA GGT CGG AGT CAA CGG ATT CCA TCT CTT AAG CAG CTC TAT ATT TCA AT
3G043000_1509com	TGC ATC AAC AGT CTT CAC TGA CTT CAA T
6G238200_7418_1	GAA GGT GAC CAA GTT CAT GCT GCA TCA CTG GTG GAG AGT GAG
6G238200_7418_2	GAA GGT CGG AGT CAA CGG ATT CTG CAT CAC TGG TGG AGA GTG AA
6G238200_7418com	CAC AGT TGT GGA ACT GGG TAT ATA TTG AA
KASP6_19149923_1	GAA GGT GAC CAA GTT CAT GCT GAT CAC TTC CCT ACA TTT CAA	Gm06_19149923_T_C	KASP6_19149923	ss715593816
KASP6_19149923_2	GAA GGT CGG AGT CAA CGG ATT GAT CAC TTC CCT ACA TTT CAG
KASP6_19149923_com	TCG AGG ATT CTG GGG ATG GA
KASP6_20766135_1	GAA GGT GAC CAA GTT CAT GCT TAT GCA TGA CTA GTG TCT GA	Gm06_20766135_T_C	KASP6_20766135	ss715593867
KASP6_20766135_2	GAA GGT CGG AGT CAA CGG ATT TAT GCA TGA CTA GTG TCT GG
KASP6_20766135_com	CAG TGC ATT CCT CCA CCA CC
KASP6_23568241_1	GAA GGT GAC CAA GTT CAT GCT TGG CAT AAG CAC ATA AGG T	Gm06_23568241_A_C	KASP6_23568241	ss715593949
KASP6_23568241_2	GAA GGT CGG AGT CAA CGG ATT TGG CAT AAG CAC ATA AGG G
KASP6_23568241_com	TCT GCT GGA ACG AGG ATT GT
KASP6_28205616_1	GAA GGT GAC CAA GTT CAT GCT GTG GAC GAC GCC ATT GTA T	Gm06_28205616_A_G	KASP6_28205616	ss715594067
KASP6_28205616_2	GAA GGT CGG AGT CAA CGG ATT TGG ACG ACG CCA TTG TAC
KASP6_28205616_com	CAC CAG TGT TTG TAA GGT CAA TG
KASP6_34966793_1	GAA GGT GAC CAA GTT CAT GCT GGA GAG CCC TCT TTC CGG T	Gm06_34966793_A_G	KASP6_34966793	ss715594234
KASP6_34966793_2	GAA GGT CGG AGT CAA CGG ATT GGA GAG CCC TCT TTC CGG C
KASP6_34966793_com1	GTC AAG TTC GAC CAT CAT GTT T
KASP6_35313485_1	GAA GGT GAC CAA GTT CAT GCT CTA GTG GCA TTG TCA CAA T	Gm06_35313485_A_G	KASP6_35313485	ss715594243
KASP6_35313485_2	GAA GGT CGG AGT CAA CGG ATT CTA GTG GCA TTG TCA CAA C
KASP6_35313485_com1	GCG GTA TCT GGA TAT CAC TGC
KASP6_35730575_1	GAA GGT GAC CAA GTT CAT GCT GAT GCA AAT AGA AAC GCG AA	Gm06_35730575_T_C	KASP6_35730575	ss715594252
KASP6_35730575_2	GAA GGT CGG AGT CAA CGG ATT GAT GCA AAT AGA AAC GCG AG
KASP6_35730575_com	GTA AGC CCC TCT CCA TCG TT
KASP6_36789511_1	GAA GGT GAC CAA GTT CAT GCT GTG GTA GCT AGT AAT GAC A	Gm06_36789511_T_C	KASP6_36789511	ss715594290
KASP6_36789511_2	GAA GGT CGG AGT CAA CGG ATT GTG GTA GCT AGT AAT GAC G
KASP6_36789511_com	CAC CAT CAC TAC CAT TGC CA
KASP6_20739900_1	GAA GGT GAC CAA GTT CAT GCC CTG ATT GGT CCA AAT CA	Gm06_20739900_T_C	KASP6_20739900	ss715593866
KASP6_20739900_2	GAA GGT CGG AGT CAA CGG ATT CTG ATT GGT CCA AAT CG
KASP6_20739900_Com	GCC GAC CTT AGA GCA TAG TTA TCA
ss715594173-1	GAAGGTGACCAAGTTCATGCTCCAAGCACACACGAGGAAGA	Gm06_32882780_A_G		ss715594173
ss715594173-2	GAAGGTCGGAGTCAACGGATTCCAAGCACACACGAGGAAGG
ss715594173Com	AGGCAGTAAGCCAAGACTGTGCTT
ss715594320-1	GAAGGTGACCAAGTTCATGCTAGTGTAAGGAACGATGAATTGATGCTA	Gm06_38110956_T_C		ss715594320
ss715594320-2	GAAGGTCGGAGTCAACGGATTGTGTAAGGAACGATGAATTGATGCTG
ss715594320Com	GGGACTGAGTATACAGGGGAATTTTAAAA
*7G077700_1360 _1	GAA GGT GAC CAA GTT CAT GCT CAG CCA TCT GGA ACA ACT TCA AT
7G077700_1360 _2	GAA GGT CGG AGT CAA CGG ATT CAG CCA TCT GGA ACA ACT TCA AG
7G077700_1360com	AAC AAT TGC CGC TAA CTC ATC ACA GTT T
*7G077700_9147_1	GAA GGT GAC CAA GTT CAT GCT CAA GGG ATC TAC ACA GTA AGG GAA
7G077700_9147_2	GAA GGT CGG AGT CAA CGG ATT CAA GGG ATC TAC ACA GTA AGG GAT
7G077700_9147com	TTG CAA CCA ATG CAT ATA CTC TGT CTC TA
8G114800_0936_1	GAA GGT GAC CAA GTT CAT GCT AGA AGT GGT TGT TGA AGC AGT TTG G
8G114800_0936_2	GAA GGT CGG AGT CAA CGG ATT AGA AGT GGT TGT TGA AGC AGT TTG C
8G114800_0936com	GCA TCG TTG GGT TTC AAT GAG TCA TAA AA
8G121900_4220_1	GAA GGT GAC CAA GTT CAT GCT ATA TGT ACT AAA GTT TGT CAC TGT TGC AT
8G121900_4220_2	GAA GGT CGG AGT CAA CGG ATT ATA TGT ACT AAA GTT TGT CAC TGT TGC AA
8G121900_4220com	GTG TAT GTT ATT TGG GAT AGA ACA AGA GAT
KASP8_8605601_1	GAA GGT GAC CAA GTT CAT GCT GCA GCA CCA AAG CTG GTT CCT T	Gm08_8605601_A_G	KASP8_8605601	ss715602784
KASP8_8605601_2	GAA GGT CGG AGT CAA CGG ATT GCA GCA CCA AAG CTG GTT CCT C
KASP8_8605601_com	CTG TTC CTC CTT GAC CCA ACA C
KASP8_9130626_1	GAA GGT GAC CAA GTT CAT GCT CAG TGG TGG ACA GTG ATG CT	Gm08_9130626_A_G	KASP8_9130626	ss715602832
KASP8_9130626_2	GAA GGT CGG AGT CAA CGG ATT CAG TGG TGG ACA GTG ATG CC
KASP8_9130626_com	TGA GCC CAA TAT GTT CGG TCA A
KASP8_9252707_1	GAA GGT GAC CAA GTT CAT GCT CGC AGA GGT CCA TGA TCT TAT	Gm08_9252707_A_G	KASP8_9252707	ss715602844
KASP8_9252707_2	GAA GGT CGG AGT CAA CGG ATT CGC AGA GGT CCA TGA TCT TAC
KASP8_9252707_com	ATG AAT TGT CAA TCT AGA AGG TCA
KASP8_9271761_1	GAA GGT GAC CAA GTT CAT GCT ATA TGG CAT TGG AAG ATT TGC	Gm08_9271761_G_A	KASP8_9271761	ss715602845
KASP8_9271761_2	GAA GGT CGG AGT CAA CGG ATT ATA TGG CAT TGG AAG ATT TGT
KASP8_9271761_com	CAC ACT AGA ACG AAT AGT AAC TCC A
KASP8_9407170_1	GAA GGT GAC CAA GTT CAT GCT GCA TGG AGA GGT AAT AGT GTG	Gm08_9407170_C_A	KASP8_9407170	ss715602859
KASP8_9407170_2	GAA GGT CGG AGT CAA CGG ATT GCA TGG AGA GGT AAT AGT GTT
KASP8_9407170_com	TTG GAT AAA TGA TTT AGG TGG AGC T
ss715602779-1	GAAGGTGACCAAGTTCATGCTAGCTCCTACACGATCTTCCTGC	Gm08_8582955_C_T		ss715602779
ss715602779-2	GAAGGTCGGAGTCAACGGATTGAGCTCCTACACGATCTTCCTGT
ss715602779Com	CACGCGCTTCCTCGTCGAGAAT
ss715602783-1	GAAGGTGACCAAGTTCATGCTCATTTAGCATCAAGTGATGGAGGC	Gm08_8599141_G_A		ss715602783
ss715602783-2	GAAGGTCGGAGTCAACGGATTATCATTTAGCATCAAGTGATGGAGGT
ss715602783Com	AATGGTAATAGCATAAGAGGTACCATAGAA
ss715602792-1	GAAGGTGACCAAGTTCATGCTACCGAAGAAATATTCATCAAAAATAAAAATCGA	Gm08_8673326_T_C		ss715602792
ss715602792-2	GAAGGTCGGAGTCAACGGATTCCGAAGAAATATTCATCAAAAATAAAAATCGG
ss715602792Com	CAATCAGAACAACTTGACAGAGAAAATCAT
*13G187900_9025_1	GAA GGT GAC CAA GTT CAT GCT TCA TGT ACT TTG TTT GAC TGC ATG G
13G187900_9025_2	GAA GGT CGG AGT CAA CGG ATT GTT CAT GTA CTT TGT TTG ACT GCA TGA
13G187900_9025com	CAC GAC TCG CAG TAA CAA TGT TGC TT
*13G188300_4376_1	GAA GGT GAC CAA GTT CAT GCT CAT TAC CGT GTA ACG ACA CGC G
13G188300_4376_2	GAA GGT CGG AGT CAA CGG ATT ATC ATT ACC GTG TAA CGA CAC GCA
13G188300_4376com	AAG ACT GGC CAA AGA TTG CTC ACA TTA AA
14G060300_5156_1	GAA GGT GAC CAA GTT CAT GCT CAA CTC AAT GCA ATG ACA GTC ACC
14G060300_5156_2	GAA GGT CGG AGT CAA CGG ATT CTC AAC TCA ATG CAA TGA CAG TCA CT
14G060300_5156com	AAC AAT CTA GTG TGA ATG ATT TCC CGC AA
14G060400_7843_1	GAA GGT GAC CAA GTT CAT GCT TAT GCT GTT GTT GCC ACT AGG TA
14G060400_7843_2	GAA GGT CGG AGT CAA CGG ATT ATG CTG TTG TTG CCA CTA GGT G
14G060400_7843com	CCC CAG GTA AAG TGT TTT CTA TCC TTT AA
14G064700_8955_1	GAA GGT GAC CAA GTT CAT GCT TGA AAT AAA GGA AAC GTT CCA AAA ATC TG
14G064700_8955_2	GAA GGT CGG AGT CAA CGG ATT GTT GAA ATA AAG GAA ACG TTC CAA AAA TCT A
14G064700_8955com	GCC TGG GGA ATA ATT TCA TTG ACA AGT TA
14G066000_5318_1	GAA GGT GAC CAA GTT CAT GCT GTA GGT ATA AAT GTA ATC CTT TAA ATT AGT ATG
14G066000_5318_2	GAA GGT CGG AGT CAA CGG ATT GTA GGT ATA AAT GTA ATC CTT TAA ATT AGT ATC
14G066000_5318com	CAC ACG GTG AAT TGG GTA AAA TAT GGT T
KASP14_4770786_1	GAA GGT GAC CAA GTT CAT GCA CAG AAG CCA AAT CCC TAG	Gm14_4770786_C_T	KASP14_4770786	ss715619352
KASP14_4770786_2	GAA GGT CGG AGT CAA CGG ATT ACA GAA GCC AAA TCC CTA A
KASP14_4770786_Com	TTC TAA CAA AAT GTT CAC GTG CAA T
18G281700_6714 _1	GAA GGT GAC CAA GTT CAT GCT TGA TAA TTT GGG TAG TTT AAG TGT CC
18G281700_6714 _2	GAA GGT CGG AGT CAA CGG ATT AAC TTG ATA ATT TGG GTA GTT TAA GTG TCA
18G281700_6714com	GAT TGT GTT AAA CCA GCA ACA TCT TCC TT
*18G281600_7595 _1	GAA GGT GAC CAA GTT CAT GCT CCT CAA ATC TTT GAA ACT TAA TAA TTT GGA TC
18G281600_7595 _2	GAA GGT CGG AGT CAA CGG ATT ACC TCA AAT CTT TGA AAC TTA ATA ATT TGG ATA
18G281600_7595com	CAA CAT CTT CCT TGC AGA TGA CAC TTA AA
18G280366_5883 _1	GAA GGT GAC CAA GTT CAT GCT AGA TCA ATA TAT TTC CAA ACA TCA TCC AAA AT
18G280366_5883 _2	GAA GGT CGG AGT CAA CGG ATT GAT CAA TAT ATT TCC AAA CAT CAT CCA AAA C
18G280366_5883com	TTT GTC ATT GGC TTT GGA GAC AAG AGA AA
*18G280300_0296 _1	GAA GGT GAC CAA GTT CAT GCT ATG ATG ATT TAT TGG AAG AGA ATC CTT G
18G280300_0296 _2	GAA GGT CGG AGT CAA CGG ATT GTA TGA TGA TTT ATT GGA AGA GAA TCC TTT
18G280300_0296com	CAG AAG ATC CCA CAT CTC CTT CAC AT
SF273_U8800_608_1	GAA GGT GAC CAA GTT CAT GCT GAC ATT AAA CAT TTG AGA AGG CTG AGA AA
SF273_U8800_608_2	GAA GGT CGG AGT CAA CGG ATT CAT TAA ACA TTT GAG AAG GCT GAG AAG
SF273_U8800_608com	GTC CAT CCA TTA CAG ACC CAA GGA A

## Sheet: Supplementary Table 2
Supplementary Table S2: R gene models in the QDRL regions with the start and end physical position of the gene from Soybase (Wm82.a2). A) Chromosome 6 in PI 408029 × Williams. B) Chromosome 8 in PI 408097 × Williams. C) Chromosome 14 in PI 408029 × Williams.
A)
		Wm82.a2 Start	Wm82.a2 End		R gene models in the QDRL region of chromosome 6
Gm06		18212695	18214544		Glyma.06g199500	Enhanced disease resistance gene 2
Gm06		18231850	18238006		Glyma.06g199600	Helix-loop-helix DNA binding protein
Gm06		18552948	18560557		Glyma.06g201600	leucine-rich repeat receptor-like protein kinase
Gm06		19392099	19394901		Glyma.06g205100	disease resistance protein family (TIR-NBS-LRR class)
Gm06		21141159	21145572		Glyma.06g211600	leucine-rich repeat receptor-like protein kinase
Gm06		21392809	21392994		Glyma.06g212800	ATP-binding cassette transporter
Gm06		22136609	22137890		Glyma.06g215000	leucine-rich repeat receptor-like protein kinase
Gm06		22415026	22416850		Glyma.06g215600	protein serine/threonine kinase activity
Gm06		22808331	22809820		Glyma.06g216900	TIR-NBS-LRR class
Gm06		23205289	23205921		Glyma.06g217800	disease resistance protein
Gm06		25622761	25627175		Glyma.06g220200	leucine-rich repeat receptor-like protein kinase
Gm06		27470363	27472933		Glyma.06g221400	leucine-rich repeat receptor-like protein kinase
B)
		Wm82.a2 Start	Wm82.a2 End		R gene models in the QDRL region of chromosome 8
Gm08		7731380	7737272		Glyma.08g100800	protein serine/threonine kinase activity
Gm08		7049045	7051146		Glyma.08g093100	protein serine/threonine kinase activity
Gm08		7174551	7178950		Glyma.08g094400	protein serine/threonine kinase activity
Gm08		7209255	7213386		Glyma.08g094800	protein serine/threonine kinase activity
Gm08		7447073	7448398		Glyma.08g097400	leucine rich repeat receptor-like protein kinase
Gm08		7777648	7781453		Glyma.08g101200	F-box protein SKIP14-like
Gm08		7801199	7808033		Glyma.08g101500	ATP binding ABC transporter
Gm08		7809420	7812331		Glyma.08g101700	ABC transporter family protein
Gm08		8284689	8288765		Glyma.08g107700	leucine rich repeat receptor-like protein kinase
Gm08		8612676	8620648		Glyma.08g111900	UV radiation resistance associated-like protein
Gm08		8843785	8844569		Glyma.08g115300	sequence specific DNA binding
Gm08		8968563	8975029		Glyma.08g116600	leucine rich repeat receptor-like protein kinase
Gm08		9019800	9023179		Glyma.08g117000	leucine rich repeat receptor-like protein kinase
Gm08		9184678	9186164		Glyma.08g119000	disease resistance protein (CC-NBS-LRR class) family protein
Gm08		9192002	9196512		Glyma.08g119200	disease resistance protein (CC-NBS-LRR class) family protein
Gm08		9269694	9276831		Glyma.08g120300	leucine rich repeat receptor-like protein kinase
Gm08		9481297	9485814		Glyma.08g123300	disease resistance protein RP
Gm08		9494946	9505931		Glyma.08g123500	protein serine/threonine kinase activity
Gm08		9509164	9514117		Glyma.08g123800	leucine rich repeat receptor-like protein kinase
Gm08		9554730	9561138		Glyma.08g124400	DNA binding protein
Gm08		9581305	9588064		Glyma.08g124800	protein serine/threonine kinase activity
Gm08		9668781	9676466		Glyma.08g125700	LETM1 and EF hand domain-containg protein
Gm08		9686048	9689911		Glyma.08g125800	protein serine/threonine kinase activity
Gm08		9741612	9746230		Glyma.08g126500	bZIP family transcription factor
Gm08		9820144	9824130		Glyma.08g127400	protein serine/threonine kinase activity
Gm08		9920809	9925300		Glyma.08g128800	leucine rich repeat receptor-like protein kinase
Gm08		9928385	9931947		Glyma.08g128900	leucine rich repeat receptor-like protein kinase
Gm08		10180949	10183209		Glyma.08g132800	DNA binding protein
Gm08		10315797	10323114		Glyma.08g134600	protein serine/threonine kinase activity
C)
		Wm82.a2 Start	Wm82.a2 End		R gene models in the QDRL region of chromosome 14
Gm14		3140654	3146056		Glyma.14g041600	leucine-rich repeat receptor-like protein kinase
Gm14		2118098	2123712		Glyma.14g029000	protein serine/threonine kinase activity
Gm14		2436598	2441165		Glyma.14g033500	leucine-rich repeat receptor-like protein kinase
Gm14		2987710	2991836		Glyma.14g040000	protein serine/threonine kinase activity
Gm14		3105695	3110747		Glyma.14g041200	leucine-rich repeat receptor-like protein kinase
Gm14		3176053	3178974		Glyma.14g042100	leucine-rich repeat receptor-like protein kinase
Gm14		3186228	3188948		Glyma.14g042300	leucine-rich repeat receptor-like protein kinase
Gm14		3200948	3203310		Glyma.14g042400	leucine-rich repeat receptor-like protein kinase
Gm14		3230257	3232209		Glyma.14g042500	leucine-rich repeat receptor-like protein kinase
Gm14		3249591	3252326		Glyma.14g042700	leucine-rich repeat receptor-like protein kinase
Gm14		3270779	3273500		Glyma.14g042900	leucine-rich repeat receptor-like protein kinase
Gm14		3280445	3282019		Glyma.14g043000	leucine-rich repeat receptor-like protein kinase
Gm14		3287468	3288293		Glyma.14g043100	leucine-rich repeat receptor-like protein kinase
Gm14		3298338	3303958		Glyma.14g043300	leucine-rich repeat receptor-like protein kinase
Gm14		3362521	3365727		Glyma.14g044400	leucine-rich repeat receptor-like protein kinase
Gm14		3503463	3506506		Glyma.14g046000	leucine-rich repeat receptor-like protein kinase
Gm14		3515948	3520547		Glyma.14g046200	protein serine/threonine kinase activity
Gm14		3522951	3525904		Glyma.14g046300	protein kinase superfamily
Gm14		3674124	3677641		Glyma.14g047900	leucine-rich repeat receptor-like protein kinase
Gm14		3731114	3734460		Glyma.14g048100	leucine-rich repeat receptor-like protein kinase
Gm14		3757241	3763917		Glyma.14g048300	leucine-rich repeat receptor-like protein kinase
Gm14		3777252	3778553		Glyma.14g048500	disease resistance protein family (TIR-NBS-LRR class)
Gm14		3778838	3783437		Glyma.14g048600	disease resistance protein family (TIR-NBS-LRR class)
Gm14		4312928	4316714		Glyma.14g054300	protein serine/threonine kinase activity
Gm14		4348670	4354711		Glyma.14g054500	protein serine/threonine kinase activity
Gm14		4431906	4435053		Glyma.14g055900	leucine-rich repeat receptor-like protein kinase
Gm14		4587989	4592261		Glyma.14g057400	leucine-rich repeat receptor-like protein kinase
Gm14		4784946	4787812		Glyma.14g059100	protein serine/threonine kinase activity
Gm14		4879085	4883061		Glyma.14g060300	leucine-rich repeat receptor-like protein kinase
Gm14		4901224	4904689		Glyma.14g060400	leucine-rich repeat receptor-like protein kinase
Gm14		5059058	5064831		Glyma.14g062100	leucine-rich repeat (cysteine-containing subtype)
